# Supplementary material for: Effects of Arbuscular Mycorrhizal Fungi-Colonized Populus alba × P. berolinensis Seedlings on the Microbial and Metabolic Status of Gypsy Moth Larvae
Source: Insects. 2022 Oct 31;13(11):1002. doi: 10.3390/insects13111002 (PMC9697668; doi:10.3390/insects13111002)
Supplement: Supplementary file 1 [file insects-13-01002-s001.zip]

Archive with 1 entries (1 files):
- insects-1949475-supplementary.pdf
